# Supplementary material for: Ciliary flow and morphology shape mass transport at the surface and within gastrovascular cavities of black corals
Source: Commun Biol. 2026 Jun 30;9:876. doi: 10.1038/s42003-026-10531-2 (PMC13319206; doi:10.1038/s42003-026-10531-2)
Supplement: Supplementary file 4 — Supplementary Data [file 42003_2026_10531_MOESM4_ESM.xlsx]

## Sheet: O2 microsensor profiles
profile_ID	position	depth_um	oxygen_%air sat.	species	cilia	replicate
a	next to mouth	0	81.2109	stichopathes	ON	1
a	next to mouth	100	94.921	stichopathes	ON	1
a	next to mouth	200	94.2545	stichopathes	ON	1
a	next to mouth	300	89.7399	stichopathes	ON	1
a	next to mouth	400	83.0848	stichopathes	ON	1
a	next to mouth	500	80.766	stichopathes	ON	1
a	next to mouth	600	79.9783	stichopathes	ON	1
a	next to mouth	700	82.8923	stichopathes	ON	1
a	next to mouth	800	88.9701	stichopathes	ON	1
a	next to mouth	900	96.226	stichopathes	ON	1
a	next to mouth	1000	102.901	stichopathes	ON	1
a	next to mouth	1100	104.778	stichopathes	ON	1
a	next to mouth	1200	105.135	stichopathes	ON	1
a	next to mouth	1300	105.21	stichopathes	ON	1
a	next to mouth	1400	105.182	stichopathes	ON	1
a	next to mouth	1500	105.098	stichopathes	ON	1
a	next to mouth	1600	105.06	stichopathes	ON	1
a	next to mouth	1700	105.069	stichopathes	ON	1
a	next to mouth	1800	105.107	stichopathes	ON	1
a	next to mouth	1900	105.088	stichopathes	ON	1
a	next to mouth	2000	105.126	stichopathes	ON	1
a	next to mouth	2100	105.257	stichopathes	ON	1
a	next to mouth	2200	105.407	stichopathes	ON	1
a	next to mouth	2300	105.511	stichopathes	ON	1
a	next to mouth	2400	105.604	stichopathes	ON	1
a	next to mouth	2500	105.68	stichopathes	ON	1
a	next to mouth	2600	105.708	stichopathes	ON	1
a	next to mouth	2700	105.745	stichopathes	ON	1
a	next to mouth	2800	105.792	stichopathes	ON	1
a	next to mouth	2900	105.783	stichopathes	ON	1
a	next to mouth	3000	105.811	stichopathes	ON	1
a	next to mouth	3100	105.877	stichopathes	ON	1
a	next to mouth	3200	105.924	stichopathes	ON	1
a	next to mouth	3300	105.924	stichopathes	ON	1
a	next to mouth	3400	105.989	stichopathes	ON	1
a	next to mouth	3500	106.018	stichopathes	ON	1
a	next to mouth	3600	105.999	stichopathes	ON	1
a	next to mouth	3700	106.027	stichopathes	ON	1
a	next to mouth	3800	106.074	stichopathes	ON	1
a	next to mouth	3900	106.111	stichopathes	ON	1
b	next to mouth	0	59.2094	stichopathes	ON	2
b	next to mouth	100	52.8839	stichopathes	ON	2
b	next to mouth	200	57.1976	stichopathes	ON	2
b	next to mouth	300	71.3809	stichopathes	ON	2
b	next to mouth	400	77.2943	stichopathes	ON	2
b	next to mouth	500	80.1163	stichopathes	ON	2
b	next to mouth	600	80.4346	stichopathes	ON	2
b	next to mouth	700	79.4995	stichopathes	ON	2
b	next to mouth	800	78.2265	stichopathes	ON	2
b	next to mouth	900	74.4	stichopathes	ON	2
b	next to mouth	1000	70.4299	stichopathes	ON	2
b	next to mouth	1100	73.9184	stichopathes	ON	2
b	next to mouth	1200	79.8478	stichopathes	ON	2
b	next to mouth	1300	86.287	stichopathes	ON	2
b	next to mouth	1400	94.0667	stichopathes	ON	2
b	next to mouth	1500	100.554	stichopathes	ON	2
b	next to mouth	1600	103.333	stichopathes	ON	2
b	next to mouth	1700	104.196	stichopathes	ON	2
b	next to mouth	1800	104.713	stichopathes	ON	2
b	next to mouth	1900	105.013	stichopathes	ON	2
b	next to mouth	2000	105.126	stichopathes	ON	2
b	next to mouth	2100	105.342	stichopathes	ON	2
b	next to mouth	2200	105.473	stichopathes	ON	2
b	next to mouth	2300	105.539	stichopathes	ON	2
b	next to mouth	2400	105.586	stichopathes	ON	2
b	next to mouth	2500	105.595	stichopathes	ON	2
b	next to mouth	2600	105.604	stichopathes	ON	2
b	next to mouth	2700	105.651	stichopathes	ON	2
b	next to mouth	2800	105.67	stichopathes	ON	2
b	next to mouth	2900	105.661	stichopathes	ON	2
b	next to mouth	3000	105.642	stichopathes	ON	2
b	next to mouth	3100	105.67	stichopathes	ON	2
b	next to mouth	3200	105.661	stichopathes	ON	2
b	next to mouth	3300	105.642	stichopathes	ON	2
b	next to mouth	3400	105.736	stichopathes	ON	2
b	next to mouth	3500	105.773	stichopathes	ON	2
b	next to mouth	3600	105.82	stichopathes	ON	2
b	next to mouth	3700	105.858	stichopathes	ON	2
b	next to mouth	3800	105.914	stichopathes	ON	2
b	next to mouth	3900	105.98	stichopathes	ON	2
c	next to mouth	0	57.8304	stichopathes	ON	3
c	next to mouth	100	64.6413	stichopathes	ON	3
c	next to mouth	200	73.5617	stichopathes	ON	3
c	next to mouth	300	76.456	stichopathes	ON	3
c	next to mouth	400	76.7686	stichopathes	ON	3
c	next to mouth	500	76.5649	stichopathes	ON	3
c	next to mouth	600	78.1683	stichopathes	ON	3
c	next to mouth	700	79.7155	stichopathes	ON	3
c	next to mouth	800	81.3161	stichopathes	ON	3
c	next to mouth	900	82.33	stichopathes	ON	3
c	next to mouth	1000	83.2857	stichopathes	ON	3
c	next to mouth	1100	84.1879	stichopathes	ON	3
c	next to mouth	1200	86.6512	stichopathes	ON	3
c	next to mouth	1300	92.3581	stichopathes	ON	3
c	next to mouth	1400	100.488	stichopathes	ON	3
c	next to mouth	1500	104.037	stichopathes	ON	3
c	next to mouth	1600	104.675	stichopathes	ON	3
c	next to mouth	1700	104.816	stichopathes	ON	3
c	next to mouth	1800	104.919	stichopathes	ON	3
c	next to mouth	1900	105.032	stichopathes	ON	3
c	next to mouth	2000	105.182	stichopathes	ON	3
c	next to mouth	2100	105.332	stichopathes	ON	3
c	next to mouth	2200	105.304	stichopathes	ON	3
c	next to mouth	2300	105.248	stichopathes	ON	3
c	next to mouth	2400	105.313	stichopathes	ON	3
c	next to mouth	2500	105.445	stichopathes	ON	3
c	next to mouth	2600	105.389	stichopathes	ON	3
c	next to mouth	2700	105.445	stichopathes	ON	3
c	next to mouth	2800	105.52	stichopathes	ON	3
c	next to mouth	2900	105.548	stichopathes	ON	3
c	next to mouth	3000	105.567	stichopathes	ON	3
c	next to mouth	3100	105.586	stichopathes	ON	3
c	next to mouth	3200	105.642	stichopathes	ON	3
c	next to mouth	3300	105.68	stichopathes	ON	3
c	next to mouth	3400	105.745	stichopathes	ON	3
c	next to mouth	3500	105.802	stichopathes	ON	3
c	next to mouth	3600	105.896	stichopathes	ON	3
c	next to mouth	3700	105.914	stichopathes	ON	3
c	next to mouth	3800	105.924	stichopathes	ON	3
c	next to mouth	3900	105.989	stichopathes	ON	3
d	next to mouth	0	3.43044	stichopathes	OFF	1
d	next to mouth	100	3.4448	stichopathes	OFF	1
d	next to mouth	200	3.44123	stichopathes	OFF	1
d	next to mouth	300	3.4233	stichopathes	OFF	1
d	next to mouth	400	3.41729	stichopathes	OFF	1
d	next to mouth	500	3.43447	stichopathes	OFF	1
d	next to mouth	600	3.47982	stichopathes	OFF	1
d	next to mouth	700	4.37908	stichopathes	OFF	1
d	next to mouth	800	6.52741	stichopathes	OFF	1
d	next to mouth	900	9.58496	stichopathes	OFF	1
d	next to mouth	1000	13.8311	stichopathes	OFF	1
d	next to mouth	1100	18.6415	stichopathes	OFF	1
d	next to mouth	1200	24.7643	stichopathes	OFF	1
d	next to mouth	1300	32.0765	stichopathes	OFF	1
d	next to mouth	1400	40.1755	stichopathes	OFF	1
d	next to mouth	1500	48.3232	stichopathes	OFF	1
d	next to mouth	1600	57.9862	stichopathes	OFF	1
d	next to mouth	1700	67.6698	stichopathes	OFF	1
d	next to mouth	1800	77.1094	stichopathes	OFF	1
d	next to mouth	1900	86.2532	stichopathes	OFF	1
d	next to mouth	2000	94.001	stichopathes	OFF	1
d	next to mouth	2100	98.7419	stichopathes	OFF	1
d	next to mouth	2200	101.033	stichopathes	OFF	1
d	next to mouth	2300	101.962	stichopathes	OFF	1
d	next to mouth	2400	102.337	stichopathes	OFF	1
d	next to mouth	2500	102.478	stichopathes	OFF	1
d	next to mouth	2600	102.629	stichopathes	OFF	1
d	next to mouth	2700	102.751	stichopathes	OFF	1
d	next to mouth	2800	102.826	stichopathes	OFF	1
d	next to mouth	2900	102.863	stichopathes	OFF	1
d	next to mouth	3000	102.948	stichopathes	OFF	1
d	next to mouth	3100	102.995	stichopathes	OFF	1
d	next to mouth	3200	103.06	stichopathes	OFF	1
d	next to mouth	3300	103.004	stichopathes	OFF	1
d	next to mouth	3400	103.06	stichopathes	OFF	1
d	next to mouth	3500	103.145	stichopathes	OFF	1
d	next to mouth	3600	103.192	stichopathes	OFF	1
d	next to mouth	3700	103.229	stichopathes	OFF	1
d	next to mouth	3800	103.182	stichopathes	OFF	1
d	next to mouth	3900	103.135	stichopathes	OFF	1
e	next to mouth	0	3.27807	stichopathes	OFF	2
e	next to mouth	100	3.22831	stichopathes	OFF	2
e	next to mouth	200	3.23827	stichopathes	OFF	2
e	next to mouth	300	3.15349	stichopathes	OFF	2
e	next to mouth	400	3.138	stichopathes	OFF	2
e	next to mouth	500	3.12007	stichopathes	OFF	2
e	next to mouth	600	3.12805	stichopathes	OFF	2
e	next to mouth	700	3.4356	stichopathes	OFF	2
e	next to mouth	800	5.81675	stichopathes	OFF	2
e	next to mouth	900	10.9011	stichopathes	OFF	2
e	next to mouth	1000	17.2934	stichopathes	OFF	2
e	next to mouth	1100	23.2265	stichopathes	OFF	2
e	next to mouth	1200	29.6357	stichopathes	OFF	2
e	next to mouth	1300	37.1479	stichopathes	OFF	2
e	next to mouth	1400	45.7631	stichopathes	OFF	2
e	next to mouth	1500	55.3003	stichopathes	OFF	2
e	next to mouth	1600	64.1794	stichopathes	OFF	2
e	next to mouth	1700	72.0878	stichopathes	OFF	2
e	next to mouth	1800	78.6096	stichopathes	OFF	2
e	next to mouth	1900	84.9182	stichopathes	OFF	2
e	next to mouth	2000	89.401	stichopathes	OFF	2
e	next to mouth	2100	93.8696	stichopathes	OFF	2
e	next to mouth	2200	97.5309	stichopathes	OFF	2
e	next to mouth	2300	99.615	stichopathes	OFF	2
e	next to mouth	2400	100.704	stichopathes	OFF	2
e	next to mouth	2500	101.164	stichopathes	OFF	2
e	next to mouth	2600	101.436	stichopathes	OFF	2
e	next to mouth	2700	101.521	stichopathes	OFF	2
e	next to mouth	2800	101.558	stichopathes	OFF	2
e	next to mouth	2900	101.615	stichopathes	OFF	2
e	next to mouth	3000	101.633	stichopathes	OFF	2
e	next to mouth	3100	101.69	stichopathes	OFF	2
e	next to mouth	3200	101.802	stichopathes	OFF	2
e	next to mouth	3300	101.84	stichopathes	OFF	2
e	next to mouth	3400	101.802	stichopathes	OFF	2
e	next to mouth	3500	101.765	stichopathes	OFF	2
e	next to mouth	3600	101.906	stichopathes	OFF	2
e	next to mouth	3700	101.906	stichopathes	OFF	2
e	next to mouth	3800	101.924	stichopathes	OFF	2
e	next to mouth	3900	102.009	stichopathes	OFF	2
f	mouth	-1000	47.3694	stichopathes	ON	1
f	mouth	-900	53.4725	stichopathes	ON	1
f	mouth	-800	55.627	stichopathes	ON	1
f	mouth	-700	60.1933	stichopathes	ON	1
f	mouth	-600	60.6824	stichopathes	ON	1
f	mouth	-500	69.4179	stichopathes	ON	1
f	mouth	-400	75.0816	stichopathes	ON	1
f	mouth	-300	79.9755	stichopathes	ON	1
f	mouth	-200	80.5838	stichopathes	ON	1
f	mouth	-100	79.7061	stichopathes	ON	1
f	mouth	0	77.6539	stichopathes	ON	1
f	mouth	100	74.9962	stichopathes	ON	1
f	mouth	200	72.9552	stichopathes	ON	1
f	mouth	300	73.6997	stichopathes	ON	1
f	mouth	400	73.8715	stichopathes	ON	1
f	mouth	500	72.7956	stichopathes	ON	1
f	mouth	600	71.1987	stichopathes	ON	1
f	mouth	700	70.9058	stichopathes	ON	1
f	mouth	800	70.7218	stichopathes	ON	1
f	mouth	900	70.8148	stichopathes	ON	1
f	mouth	1000	71.6634	stichopathes	ON	1
f	mouth	1100	76.0964	stichopathes	ON	1
f	mouth	1200	84.1897	stichopathes	ON	1
f	mouth	1300	90.2074	stichopathes	ON	1
f	mouth	1400	93.5692	stichopathes	ON	1
f	mouth	1500	95.1464	stichopathes	ON	1
f	mouth	1600	96.8925	stichopathes	ON	1
f	mouth	1700	99.4836	stichopathes	ON	1
f	mouth	1800	102.103	stichopathes	ON	1
f	mouth	1900	104.065	stichopathes	ON	1
f	mouth	2000	105.126	stichopathes	ON	1
f	mouth	2100	105.68	stichopathes	ON	1
f	mouth	2200	105.783	stichopathes	ON	1
f	mouth	2300	105.736	stichopathes	ON	1
f	mouth	2400	105.83	stichopathes	ON	1
f	mouth	2500	105.858	stichopathes	ON	1
f	mouth	2600	105.82	stichopathes	ON	1
f	mouth	2700	105.849	stichopathes	ON	1
f	mouth	2800	106.036	stichopathes	ON	1
f	mouth	2900	106.018	stichopathes	ON	1
g	mouth	-1000	55.7932	stichopathes	ON	2
g	mouth	-900	55.4768	stichopathes	ON	2
g	mouth	-800	56.6869	stichopathes	ON	2
g	mouth	-700	64.8018	stichopathes	ON	2
g	mouth	-600	71.0269	stichopathes	ON	2
g	mouth	-500	73.2293	stichopathes	ON	2
g	mouth	-400	74.4507	stichopathes	ON	2
g	mouth	-300	71.7874	stichopathes	ON	2
g	mouth	-200	69.369	stichopathes	ON	2
g	mouth	-100	70.3473	stichopathes	ON	2
g	mouth	0	70.8195	stichopathes	ON	2
g	mouth	100	71.8465	stichopathes	ON	2
g	mouth	200	72.7646	stichopathes	ON	2
g	mouth	300	72.0099	stichopathes	ON	2
g	mouth	400	71.487	stichopathes	ON	2
g	mouth	500	71.7226	stichopathes	ON	2
g	mouth	600	75.888	stichopathes	ON	2
g	mouth	700	86.1631	stichopathes	ON	2
g	mouth	800	91.0551	stichopathes	ON	2
g	mouth	900	92.959	stichopathes	ON	2
g	mouth	1000	95.0243	stichopathes	ON	2
g	mouth	1100	94.5174	stichopathes	ON	2
g	mouth	1200	92.1122	stichopathes	ON	2
g	mouth	1300	95.3435	stichopathes	ON	2
g	mouth	1400	98.2631	stichopathes	ON	2
g	mouth	1500	100.695	stichopathes	ON	2
g	mouth	1600	102.901	stichopathes	ON	2
g	mouth	1700	104.45	stichopathes	ON	2
g	mouth	1800	105.135	stichopathes	ON	2
g	mouth	1900	105.529	stichopathes	ON	2
g	mouth	2000	105.689	stichopathes	ON	2
g	mouth	2100	105.83	stichopathes	ON	2
g	mouth	2200	105.839	stichopathes	ON	2
g	mouth	2300	105.858	stichopathes	ON	2
g	mouth	2400	105.877	stichopathes	ON	2
g	mouth	2500	105.896	stichopathes	ON	2
g	mouth	2600	105.896	stichopathes	ON	2
g	mouth	2700	105.914	stichopathes	ON	2
g	mouth	2800	106.018	stichopathes	ON	2
g	mouth	2900	106.046	stichopathes	ON	2
h	mouth	-470	3.12167	stichopathes	OFF	1
h	mouth	-370	3.10299	stichopathes	OFF	1
h	mouth	-270	3.11885	stichopathes	OFF	1
h	mouth	-170	3.12843	stichopathes	OFF	1
h	mouth	-70	3.09698	stichopathes	OFF	1
h	mouth	30	3.09425	stichopathes	OFF	1
h	mouth	130	3.11331	stichopathes	OFF	1
h	mouth	230	3.09181	stichopathes	OFF	1
h	mouth	330	3.1165	stichopathes	OFF	1
h	mouth	430	3.09895	stichopathes	OFF	1
h	mouth	530	3.13922	stichopathes	OFF	1
h	mouth	630	3.33778	stichopathes	OFF	1
h	mouth	730	3.48695	stichopathes	OFF	1
h	mouth	830	4.31656	stichopathes	OFF	1
h	mouth	930	5.96076	stichopathes	OFF	1
h	mouth	1030	9.01981	stichopathes	OFF	1
h	mouth	1130	12.6342	stichopathes	OFF	1
h	mouth	1230	17.3525	stichopathes	OFF	1
h	mouth	1330	24.4423	stichopathes	OFF	1
h	mouth	1430	33.1327	stichopathes	OFF	1
h	mouth	1530	44.4338	stichopathes	OFF	1
h	mouth	1630	56.8916	stichopathes	OFF	1
h	mouth	1730	68.6875	stichopathes	OFF	1
h	mouth	1830	78.6828	stichopathes	OFF	1
h	mouth	1930	86.5001	stichopathes	OFF	1
h	mouth	2030	92.4802	stichopathes	OFF	1
h	mouth	2130	96.6484	stichopathes	OFF	1
h	mouth	2230	99.1456	stichopathes	OFF	1
h	mouth	2330	100.385	stichopathes	OFF	1
h	mouth	2430	101.155	stichopathes	OFF	1
h	mouth	2530	101.474	stichopathes	OFF	1
h	mouth	2630	101.643	stichopathes	OFF	1
h	mouth	2730	101.596	stichopathes	OFF	1
h	mouth	2830	101.746	stichopathes	OFF	1
h	mouth	2930	101.727	stichopathes	OFF	1
h	mouth	3030	101.727	stichopathes	OFF	1
h	mouth	3130	101.784	stichopathes	OFF	1
h	mouth	3230	101.934	stichopathes	OFF	1
h	mouth	3330	101.99	stichopathes	OFF	1
h	mouth	3430	101.971	stichopathes	OFF	1
h	mouth	3530	102.075	stichopathes	OFF	1
h	mouth	3630	102.506	stichopathes	OFF	1
h	mouth	3730	102.516	stichopathes	OFF	1
h	mouth	3830	102.488	stichopathes	OFF	1
h	mouth	3930	102.582	stichopathes	OFF	1
i	mouth	-470	3.03727	stichopathes	OFF	2
i	mouth	-370	3.03098	stichopathes	OFF	2
i	mouth	-270	3.0138	stichopathes	OFF	2
i	mouth	-170	3.01267	stichopathes	OFF	2
i	mouth	-70	2.98601	stichopathes	OFF	2
i	mouth	30	2.98995	stichopathes	OFF	2
i	mouth	130	3.02694	stichopathes	OFF	2
i	mouth	230	3.55464	stichopathes	OFF	2
i	mouth	330	5.34041	stichopathes	OFF	2
i	mouth	430	8.07069	stichopathes	OFF	2
i	mouth	530	11.5367	stichopathes	OFF	2
i	mouth	630	15.9415	stichopathes	OFF	2
i	mouth	730	19.9304	stichopathes	OFF	2
i	mouth	830	24.0348	stichopathes	OFF	2
i	mouth	930	29.1043	stichopathes	OFF	2
i	mouth	1030	34.3493	stichopathes	OFF	2
i	mouth	1130	39.2179	stichopathes	OFF	2
i	mouth	1230	44.0761	stichopathes	OFF	2
i	mouth	1330	48.5974	stichopathes	OFF	2
i	mouth	1430	52.8379	stichopathes	OFF	2
i	mouth	1530	57.3544	stichopathes	OFF	2
i	mouth	1630	62.0549	stichopathes	OFF	2
i	mouth	1730	66.5649	stichopathes	OFF	2
i	mouth	1830	71.5057	stichopathes	OFF	2
i	mouth	1930	76.8737	stichopathes	OFF	2
i	mouth	2030	82.1779	stichopathes	OFF	2
i	mouth	2130	86.7357	stichopathes	OFF	2
i	mouth	2230	90.4862	stichopathes	OFF	2
i	mouth	2330	93.7757	stichopathes	OFF	2
i	mouth	2430	96.4701	stichopathes	OFF	2
i	mouth	2530	98.4697	stichopathes	OFF	2
i	mouth	2630	99.9905	stichopathes	OFF	2
i	mouth	2730	100.826	stichopathes	OFF	2
i	mouth	2830	101.38	stichopathes	OFF	2
i	mouth	2930	101.54	stichopathes	OFF	2
i	mouth	3030	101.737	stichopathes	OFF	2
i	mouth	3130	101.924	stichopathes	OFF	2
i	mouth	3230	101.943	stichopathes	OFF	2
i	mouth	3330	101.953	stichopathes	OFF	2
i	mouth	3430	101.831	stichopathes	OFF	2
i	mouth	3530	101.896	stichopathes	OFF	2
i	mouth	3630	101.924	stichopathes	OFF	2
i	mouth	3730	102.009	stichopathes	OFF	2
i	mouth	3830	102.037	stichopathes	OFF	2
i	mouth	3930	101.971	stichopathes	OFF	2
n	mouth	-440	61.21	antipathella	ON	1
n	mouth	-420	61.226	antipathella	ON	1
n	mouth	-400	61.0589	antipathella	ON	1
n	mouth	-380	60.8692	antipathella	ON	1
n	mouth	-360	61.0213	antipathella	ON	1
n	mouth	-340	61.2203	antipathella	ON	1
n	mouth	-320	61.6841	antipathella	ON	1
n	mouth	-300	62.4924	antipathella	ON	1
n	mouth	-280	63.2941	antipathella	ON	1
n	mouth	-260	64.3681	antipathella	ON	1
n	mouth	-240	65.5557	antipathella	ON	1
n	mouth	-220	66.9676	antipathella	ON	1
n	mouth	-200	68.1336	antipathella	ON	1
n	mouth	-180	69.8628	antipathella	ON	1
n	mouth	-160	72.1009	antipathella	ON	1
n	mouth	-140	74.5202	antipathella	ON	1
n	mouth	-120	76.8869	antipathella	ON	1
n	mouth	-100	79.3484	antipathella	ON	1
n	mouth	-80	81.7526	antipathella	ON	1
n	mouth	-60	83.9015	antipathella	ON	1
n	mouth	-40	85.5604	antipathella	ON	1
n	mouth	-20	87.053	antipathella	ON	1
n	mouth	0	88.7569	antipathella	ON	1
n	mouth	20	90.3698	antipathella	ON	1
n	mouth	40	91.7226	antipathella	ON	1
n	mouth	60	92.6679	antipathella	ON	1
n	mouth	80	93.5504	antipathella	ON	1
n	mouth	100	94.2451	antipathella	ON	1
n	mouth	120	94.6394	antipathella	ON	1
n	mouth	140	95.306	antipathella	ON	1
n	mouth	160	95.8035	antipathella	ON	1
n	mouth	180	96.3574	antipathella	ON	1
n	mouth	200	97.0709	antipathella	ON	1
n	mouth	220	97.5121	antipathella	ON	1
n	mouth	240	98.066	antipathella	ON	1
n	mouth	260	98.5636	antipathella	ON	1
n	mouth	280	99.1832	antipathella	ON	1
n	mouth	300	99.324	antipathella	ON	1
n	mouth	320	99.737	antipathella	ON	1
n	mouth	340	100.066	antipathella	ON	1
n	mouth	360	100.319	antipathella	ON	1
n	mouth	380	100.723	antipathella	ON	1
n	mouth	400	100.826	antipathella	ON	1
n	mouth	420	100.845	antipathella	ON	1
n	mouth	440	100.882	antipathella	ON	1
n	mouth	460	101.061	antipathella	ON	1
n	mouth	480	101.117	antipathella	ON	1
n	mouth	500	101.089	antipathella	ON	1
n	mouth	520	101.145	antipathella	ON	1
n	mouth	540	101.136	antipathella	ON	1
n	mouth	560	101.042	antipathella	ON	1
n	mouth	580	101.051	antipathella	ON	1
n	mouth	600	101.042	antipathella	ON	1
n	mouth	620	101.07	antipathella	ON	1
n	mouth	640	101.014	antipathella	ON	1
n	mouth	660	101.042	antipathella	ON	1
n	mouth	680	101.051	antipathella	ON	1
n	mouth	700	101.061	antipathella	ON	1
n	mouth	720	101.098	antipathella	ON	1
o	mouth	-440	65.0008	antipathella	ON	2
o	mouth	-420	64.2235	antipathella	ON	2
o	mouth	-400	63.2031	antipathella	ON	2
o	mouth	-380	62.3638	antipathella	ON	2
o	mouth	-360	62.1338	antipathella	ON	2
o	mouth	-340	62.5299	antipathella	ON	2
o	mouth	-320	63.2378	antipathella	ON	2
o	mouth	-300	64.1024	antipathella	ON	2
o	mouth	-280	65.1586	antipathella	ON	2
o	mouth	-260	66.2701	antipathella	ON	2
o	mouth	-240	67.468	antipathella	ON	2
o	mouth	-220	68.8827	antipathella	ON	2
o	mouth	-200	70.2825	antipathella	ON	2
o	mouth	-180	71.7601	antipathella	ON	2
o	mouth	-160	73.4227	antipathella	ON	2
o	mouth	-140	75.1154	antipathella	ON	2
o	mouth	-120	76.9479	antipathella	ON	2
o	mouth	-100	79.0367	antipathella	ON	2
o	mouth	-80	81.18	antipathella	ON	2
o	mouth	-60	83.2021	antipathella	ON	2
o	mouth	-40	85.3388	antipathella	ON	2
o	mouth	-20	87.3028	antipathella	ON	2
o	mouth	0	89.3474	antipathella	ON	2
o	mouth	20	91.0044	antipathella	ON	2
o	mouth	40	92.4802	antipathella	ON	2
o	mouth	60	93.7194	antipathella	ON	2
o	mouth	80	94.8835	antipathella	ON	2
o	mouth	100	95.8692	antipathella	ON	2
o	mouth	120	97.0521	antipathella	ON	2
o	mouth	140	97.6905	antipathella	ON	2
o	mouth	160	98.3758	antipathella	ON	2
o	mouth	180	98.8827	antipathella	ON	2
o	mouth	200	99.3052	antipathella	ON	2
o	mouth	220	99.6901	antipathella	ON	2
o	mouth	240	99.8497	antipathella	ON	2
o	mouth	260	100.141	antipathella	ON	2
o	mouth	280	100.573	antipathella	ON	2
o	mouth	300	100.826	antipathella	ON	2
o	mouth	320	101.023	antipathella	ON	2
o	mouth	340	101.164	antipathella	ON	2
o	mouth	360	101.258	antipathella	ON	2
o	mouth	380	101.399	antipathella	ON	2
o	mouth	400	101.558	antipathella	ON	2
o	mouth	420	101.68	antipathella	ON	2
o	mouth	440	101.671	antipathella	ON	2
o	mouth	460	101.718	antipathella	ON	2
o	mouth	480	101.765	antipathella	ON	2
o	mouth	500	101.755	antipathella	ON	2
o	mouth	520	101.718	antipathella	ON	2
o	mouth	540	101.737	antipathella	ON	2
o	mouth	560	101.765	antipathella	ON	2
o	mouth	580	101.709	antipathella	ON	2
o	mouth	600	101.662	antipathella	ON	2
o	mouth	620	101.671	antipathella	ON	2
o	mouth	640	101.671	antipathella	ON	2
o	mouth	660	101.699	antipathella	ON	2
o	mouth	680	101.586	antipathella	ON	2
o	mouth	700	101.277	antipathella	ON	2
o	mouth	720	101.53	antipathella	ON	2
p	next to mouth	0	49.8281	antipathella	ON	1
p	next to mouth	20	49.1644	antipathella	ON	1
p	next to mouth	40	49.7117	antipathella	ON	1
p	next to mouth	60	50.7566	antipathella	ON	1
p	next to mouth	80	52.238	antipathella	ON	1
p	next to mouth	100	55.0093	antipathella	ON	1
p	next to mouth	120	58.3495	antipathella	ON	1
p	next to mouth	140	62.4088	antipathella	ON	1
p	next to mouth	160	65.4524	antipathella	ON	1
p	next to mouth	180	71.302	antipathella	ON	1
p	next to mouth	200	76.9939	antipathella	ON	1
p	next to mouth	220	82.5506	antipathella	ON	1
p	next to mouth	240	87.9862	antipathella	ON	1
p	next to mouth	260	92.9871	antipathella	ON	1
p	next to mouth	280	96.348	antipathella	ON	1
p	next to mouth	300	98.1599	antipathella	ON	1
p	next to mouth	320	99.1644	antipathella	ON	1
p	next to mouth	340	99.9436	antipathella	ON	1
p	next to mouth	360	100.319	antipathella	ON	1
p	next to mouth	380	100.695	antipathella	ON	1
p	next to mouth	400	100.92	antipathella	ON	1
p	next to mouth	420	101.051	antipathella	ON	1
p	next to mouth	440	101.108	antipathella	ON	1
p	next to mouth	460	101.267	antipathella	ON	1
p	next to mouth	480	101.511	antipathella	ON	1
p	next to mouth	500	101.643	antipathella	ON	1
p	next to mouth	520	101.633	antipathella	ON	1
p	next to mouth	540	101.774	antipathella	ON	1
p	next to mouth	560	101.821	antipathella	ON	1
p	next to mouth	580	101.793	antipathella	ON	1
p	next to mouth	600	101.784	antipathella	ON	1
p	next to mouth	620	101.84	antipathella	ON	1
p	next to mouth	640	101.784	antipathella	ON	1
p	next to mouth	660	101.765	antipathella	ON	1
p	next to mouth	680	101.765	antipathella	ON	1
p	next to mouth	700	101.765	antipathella	ON	1
p	next to mouth	720	101.746	antipathella	ON	1
p	next to mouth	740	101.765	antipathella	ON	1
p	next to mouth	760	101.746	antipathella	ON	1
p	next to mouth	780	101.784	antipathella	ON	1
q	next to mouth	0	52.8219	antipathella	ON	2
q	next to mouth	20	53.6283	antipathella	ON	2
q	next to mouth	40	54.155	antipathella	ON	2
q	next to mouth	60	55.7049	antipathella	ON	2
q	next to mouth	80	57.1554	antipathella	ON	2
q	next to mouth	100	59.7924	antipathella	ON	2
q	next to mouth	120	64.3728	antipathella	ON	2
q	next to mouth	140	70.5979	antipathella	ON	2
q	next to mouth	160	78.0932	antipathella	ON	2
q	next to mouth	180	83.8743	antipathella	ON	2
q	next to mouth	200	88.2237	antipathella	ON	2
q	next to mouth	220	91.9714	antipathella	ON	2
q	next to mouth	240	94.8272	antipathella	ON	2
q	next to mouth	260	96.6954	antipathella	ON	2
q	next to mouth	280	97.6717	antipathella	ON	2
q	next to mouth	300	98.3195	antipathella	ON	2
q	next to mouth	320	98.8921	antipathella	ON	2
q	next to mouth	340	99.2489	antipathella	ON	2
q	next to mouth	360	99.6901	antipathella	ON	2
q	next to mouth	380	99.9999	antipathella	ON	2
q	next to mouth	400	100.16	antipathella	ON	2
q	next to mouth	420	100.328	antipathella	ON	2
q	next to mouth	440	100.666	antipathella	ON	2
q	next to mouth	460	100.854	antipathella	ON	2
q	next to mouth	480	101.07	antipathella	ON	2
q	next to mouth	500	101.22	antipathella	ON	2
q	next to mouth	520	101.417	antipathella	ON	2
q	next to mouth	540	101.605	antipathella	ON	2
q	next to mouth	560	101.662	antipathella	ON	2
q	next to mouth	580	101.755	antipathella	ON	2
q	next to mouth	600	101.859	antipathella	ON	2
q	next to mouth	620	101.887	antipathella	ON	2
q	next to mouth	640	101.924	antipathella	ON	2
q	next to mouth	660	102.018	antipathella	ON	2
q	next to mouth	680	102.112	antipathella	ON	2
q	next to mouth	700	102.084	antipathella	ON	2
q	next to mouth	720	102.15	antipathella	ON	2
q	next to mouth	740	102.122	antipathella	ON	2
q	next to mouth	760	102.112	antipathella	ON	2
q	next to mouth	780	102	antipathella	ON	2
q	next to mouth	800	101.981	antipathella	ON	2
q	next to mouth	820	101.953	antipathella	ON	2
q	next to mouth	840	101.962	antipathella	ON	2
q	next to mouth	860	101.962	antipathella	ON	2
q	next to mouth	880	101.887	antipathella	ON	2
q	next to mouth	900	101.859	antipathella	ON	2
q	next to mouth	920	101.868	antipathella	ON	2
q	next to mouth	940	101.896	antipathella	ON	2
q	next to mouth	960	101.859	antipathella	ON	2
q	next to mouth	980	101.887	antipathella	ON	2
q	next to mouth	1000	101.971	antipathella	ON	2
q	next to mouth	1020	102.037	antipathella	ON	2
r	next to mouth	0	31.8831	antipathella	OFF	1
r	next to mouth	20	32.82	antipathella	OFF	1
r	next to mouth	40	35.1567	antipathella	OFF	1
r	next to mouth	60	38.8705	antipathella	OFF	1
r	next to mouth	80	43.4124	antipathella	OFF	1
r	next to mouth	100	49.8121	antipathella	OFF	1
r	next to mouth	120	56.3245	antipathella	OFF	1
r	next to mouth	140	63.0829	antipathella	OFF	1
r	next to mouth	160	69.9276	antipathella	OFF	1
r	next to mouth	180	75.6946	antipathella	OFF	1
r	next to mouth	200	79.6084	antipathella	OFF	1
r	next to mouth	220	82.8125	antipathella	OFF	1
r	next to mouth	240	85.0731	antipathella	OFF	1
r	next to mouth	260	87.2342	antipathella	OFF	1
r	next to mouth	280	89.2817	antipathella	OFF	1
r	next to mouth	300	90.9453	antipathella	OFF	1
r	next to mouth	320	92.5741	antipathella	OFF	1
r	next to mouth	340	93.5504	antipathella	OFF	1
r	next to mouth	360	94.2357	antipathella	OFF	1
r	next to mouth	380	94.9304	antipathella	OFF	1
r	next to mouth	400	95.3435	antipathella	OFF	1
r	next to mouth	420	96.1133	antipathella	OFF	1
r	next to mouth	440	96.9301	antipathella	OFF	1
r	next to mouth	460	98.0754	antipathella	OFF	1
r	next to mouth	480	98.7889	antipathella	OFF	1
r	next to mouth	500	99.2301	antipathella	OFF	1
r	next to mouth	520	99.6338	antipathella	OFF	1
r	next to mouth	540	99.9717	antipathella	OFF	1
r	next to mouth	560	100.244	antipathella	OFF	1
r	next to mouth	580	100.385	antipathella	OFF	1
r	next to mouth	600	100.732	antipathella	OFF	1
r	next to mouth	620	100.835	antipathella	OFF	1
r	next to mouth	640	100.986	antipathella	OFF	1
r	next to mouth	660	101.173	antipathella	OFF	1
r	next to mouth	680	101.164	antipathella	OFF	1
r	next to mouth	700	101.295	antipathella	OFF	1
r	next to mouth	720	101.53	antipathella	OFF	1
r	next to mouth	740	101.53	antipathella	OFF	1
r	next to mouth	760	101.568	antipathella	OFF	1
r	next to mouth	780	101.417	antipathella	OFF	1
r	next to mouth	800	101.549	antipathella	OFF	1
r	next to mouth	820	101.662	antipathella	OFF	1
r	next to mouth	840	101.643	antipathella	OFF	1
r	next to mouth	860	101.568	antipathella	OFF	1
r	next to mouth	880	101.53	antipathella	OFF	1
s	next to mouth	0	35.8946	antipathella	OFF	2
s	next to mouth	20	35.275	antipathella	OFF	2
s	next to mouth	40	35.2891	antipathella	OFF	2
s	next to mouth	60	36.3414	antipathella	OFF	2
s	next to mouth	80	38.3655	antipathella	OFF	2
s	next to mouth	100	42.1075	antipathella	OFF	2
s	next to mouth	120	47.7158	antipathella	OFF	2
s	next to mouth	140	54.9849	antipathella	OFF	2
s	next to mouth	160	63.0829	antipathella	OFF	2
s	next to mouth	180	69.6882	antipathella	OFF	2
s	next to mouth	200	74.6225	antipathella	OFF	2
s	next to mouth	220	78.0416	antipathella	OFF	2
s	next to mouth	240	80.4815	antipathella	OFF	2
s	next to mouth	260	83.1373	antipathella	OFF	2
s	next to mouth	280	85.949	antipathella	OFF	2
s	next to mouth	300	87.8998	antipathella	OFF	2
s	next to mouth	320	89.8262	antipathella	OFF	2
s	next to mouth	340	91.1884	antipathella	OFF	2
s	next to mouth	360	92.5271	antipathella	OFF	2
s	next to mouth	380	94.3014	antipathella	OFF	2
s	next to mouth	400	95.0713	antipathella	OFF	2
s	next to mouth	420	95.7472	antipathella	OFF	2
s	next to mouth	440	96.3292	antipathella	OFF	2
s	next to mouth	460	97.4839	antipathella	OFF	2
s	next to mouth	480	98.2538	antipathella	OFF	2
s	next to mouth	500	98.7232	antipathella	OFF	2
s	next to mouth	520	99.155	antipathella	OFF	2
s	next to mouth	540	99.6901	antipathella	OFF	2
s	next to mouth	560	100.075	antipathella	OFF	2
s	next to mouth	580	100.178	antipathella	OFF	2
s	next to mouth	600	100.357	antipathella	OFF	2
s	next to mouth	620	100.544	antipathella	OFF	2
s	next to mouth	640	100.788	antipathella	OFF	2
s	next to mouth	660	100.92	antipathella	OFF	2
s	next to mouth	680	100.995	antipathella	OFF	2
s	next to mouth	700	101.136	antipathella	OFF	2
s	next to mouth	720	101.202	antipathella	OFF	2
s	next to mouth	740	101.23	antipathella	OFF	2
s	next to mouth	760	101.286	antipathella	OFF	2
s	next to mouth	780	101.324	antipathella	OFF	2
s	next to mouth	800	101.371	antipathella	OFF	2
s	next to mouth	820	101.558	antipathella	OFF	2
s	next to mouth	840	101.652	antipathella	OFF	2
s	next to mouth	860	101.718	antipathella	OFF	2
s	next to mouth	880	101.718	antipathella	OFF	2
s	next to mouth	900	101.755	antipathella	OFF	2
s	next to mouth	920	101.802	antipathella	OFF	2
s	next to mouth	940	101.793	antipathella	OFF	2
s	next to mouth	960	101.868	antipathella	OFF	2
s	next to mouth	980	101.887	antipathella	OFF	2
s	next to mouth	1000	101.859	antipathella	OFF	2
s	next to mouth	1020	101.831	antipathella	OFF	2
s	next to mouth	1040	101.812	antipathella	OFF	2
s	next to mouth	1060	101.802	antipathella	OFF	2
t	mouth	-500	48.1045	antipathella	OFF	1
t	mouth	-480	47.4361	antipathella	OFF	1
t	mouth	-460	47.3206	antipathella	OFF	1
t	mouth	-440	47.1422	antipathella	OFF	1
t	mouth	-420	46.5724	antipathella	OFF	1
t	mouth	-400	45.9246	antipathella	OFF	1
t	mouth	-380	44.8619	antipathella	OFF	1
t	mouth	-360	43.7785	antipathella	OFF	1
t	mouth	-340	42.9674	antipathella	OFF	1
t	mouth	-320	42.1103	antipathella	OFF	1
t	mouth	-300	40.9547	antipathella	OFF	1
t	mouth	-280	39.9192	antipathella	OFF	1
t	mouth	-260	38.9654	antipathella	OFF	1
t	mouth	-240	38.5279	antipathella	OFF	1
t	mouth	-220	38.526	antipathella	OFF	1
t	mouth	-200	38.6706	antipathella	OFF	1
t	mouth	-180	39.0855	antipathella	OFF	1
t	mouth	-160	39.6798	antipathella	OFF	1
t	mouth	-140	40.4496	antipathella	OFF	1
t	mouth	-120	41.2241	antipathella	OFF	1
t	mouth	-100	42.4577	antipathella	OFF	1
t	mouth	-80	43.9935	antipathella	OFF	1
t	mouth	-60	46.042	antipathella	OFF	1
t	mouth	-40	48.2631	antipathella	OFF	1
t	mouth	-20	50.9162	antipathella	OFF	1
t	mouth	0	53.8367	antipathella	OFF	1
t	mouth	20	57.0972	antipathella	OFF	1
t	mouth	40	60.3116	antipathella	OFF	1
t	mouth	60	63.7091	antipathella	OFF	1
t	mouth	80	68.0632	antipathella	OFF	1
t	mouth	100	71.7179	antipathella	OFF	1
t	mouth	120	74.5437	antipathella	OFF	1
t	mouth	140	76.3114	antipathella	OFF	1
t	mouth	160	77.8003	antipathella	OFF	1
t	mouth	180	79.0658	antipathella	OFF	1
t	mouth	200	80.3576	antipathella	OFF	1
t	mouth	220	81.7357	antipathella	OFF	1
t	mouth	240	82.9956	antipathella	OFF	1
t	mouth	260	84.0311	antipathella	OFF	1
t	mouth	280	85.0581	antipathella	OFF	1
t	mouth	300	85.9856	antipathella	OFF	1
t	mouth	320	86.7094	antipathella	OFF	1
t	mouth	340	87.407	antipathella	OFF	1
t	mouth	360	88.5241	antipathella	OFF	1
t	mouth	380	89.461	antipathella	OFF	1
t	mouth	400	89.9699	antipathella	OFF	1
t	mouth	420	90.4571	antipathella	OFF	1
t	mouth	440	90.8702	antipathella	OFF	1
t	mouth	460	91.4184	antipathella	OFF	1
t	mouth	480	91.946	antipathella	OFF	1
t	mouth	500	92.4802	antipathella	OFF	1
t	mouth	520	92.6867	antipathella	OFF	1
t	mouth	540	93.4659	antipathella	OFF	1
t	mouth	560	94.001	antipathella	OFF	1
t	mouth	580	94.3014	antipathella	OFF	1
t	mouth	600	94.4047	antipathella	OFF	1
t	mouth	620	94.4986	antipathella	OFF	1
t	mouth	640	94.8647	antipathella	OFF	1
t	mouth	660	95.1745	antipathella	OFF	1
t	mouth	680	95.3998	antipathella	OFF	1
t	mouth	700	95.5031	antipathella	OFF	1
t	mouth	720	95.7002	antipathella	OFF	1
t	mouth	740	96.348	antipathella	OFF	1
t	mouth	760	96.855	antipathella	OFF	1
t	mouth	780	97.1178	antipathella	OFF	1
t	mouth	800	97.315	antipathella	OFF	1
t	mouth	820	97.5027	antipathella	OFF	1
t	mouth	840	97.8407	antipathella	OFF	1
t	mouth	860	97.944	antipathella	OFF	1
t	mouth	880	98.0003	antipathella	OFF	1
t	mouth	900	98.0848	antipathella	OFF	1
t	mouth	920	98.235	antipathella	OFF	1
t	mouth	940	98.5542	antipathella	OFF	1
t	mouth	960	98.8734	antipathella	OFF	1
t	mouth	980	99.0517	antipathella	OFF	1
t	mouth	1000	99.1738	antipathella	OFF	1
t	mouth	1020	99.3428	antipathella	OFF	1
t	mouth	1040	99.4085	antipathella	OFF	1
t	mouth	1060	99.4366	antipathella	OFF	1
t	mouth	1080	99.4272	antipathella	OFF	1
t	mouth	1100	99.4836	antipathella	OFF	1
v	mouth	-440	32.9702	antipathella	ON	1
v	mouth	-420	33.1589	antipathella	ON	1
v	mouth	-400	33.2866	antipathella	ON	1
v	mouth	-380	33.4969	antipathella	ON	1
v	mouth	-360	33.955	antipathella	ON	1
v	mouth	-340	34.4911	antipathella	ON	1
v	mouth	-320	35.505	antipathella	ON	1
v	mouth	-300	36.7066	antipathella	ON	1
v	mouth	-280	38.0651	antipathella	ON	1
v	mouth	-260	39.7474	antipathella	ON	1
v	mouth	-240	41.5245	antipathella	ON	1
v	mouth	-220	43.2106	antipathella	ON	1
v	mouth	-200	44.3108	antipathella	ON	1
v	mouth	-180	45.3538	antipathella	ON	1
v	mouth	-160	46.3658	antipathella	ON	1
v	mouth	-140	46.5226	antipathella	ON	1
v	mouth	-120	47.0915	antipathella	ON	1
v	mouth	-100	47.3563	antipathella	ON	1
v	mouth	-80	47.9618	antipathella	ON	1
v	mouth	-60	49.1109	antipathella	ON	1
v	mouth	-40	50.3163	antipathella	ON	1
v	mouth	-20	52.0709	antipathella	ON	1
v	mouth	0	52.5375	antipathella	ON	1
v	mouth	20	54.079	antipathella	ON	1
v	mouth	40	55.6965	antipathella	ON	1
v	mouth	60	56.8268	antipathella	ON	1
v	mouth	80	58.4387	antipathella	ON	1
v	mouth	100	60.5885	antipathella	ON	1
v	mouth	120	62.2652	antipathella	ON	1
v	mouth	140	64.308	antipathella	ON	1
v	mouth	160	66.8343	antipathella	ON	1
v	mouth	180	68.9766	antipathella	ON	1
v	mouth	200	71.0945	antipathella	ON	1
v	mouth	220	73.0191	antipathella	ON	1
v	mouth	240	75.1135	antipathella	ON	1
v	mouth	260	76.6146	antipathella	ON	1
v	mouth	280	77.7966	antipathella	ON	1
v	mouth	300	79.0836	antipathella	ON	1
v	mouth	320	79.6047	antipathella	ON	1
v	mouth	340	80.0121	antipathella	ON	1
v	mouth	360	80.49	antipathella	ON	1
v	mouth	380	80.8889	antipathella	ON	1
v	mouth	400	81.0063	antipathella	ON	1
v	mouth	420	81.6756	antipathella	ON	1
v	mouth	440	82.6022	antipathella	ON	1
v	mouth	460	83.5711	antipathella	ON	1
v	mouth	480	85.3426	antipathella	ON	1
v	mouth	500	85.8805	antipathella	ON	1
v	mouth	520	85.9969	antipathella	ON	1
v	mouth	540	86.3893	antipathella	ON	1
v	mouth	560	87.8379	antipathella	ON	1
v	mouth	580	89.0489	antipathella	ON	1
v	mouth	600	90.1144	antipathella	ON	1
v	mouth	620	91.2466	antipathella	ON	1
v	mouth	640	92.9026	antipathella	ON	1
v	mouth	660	94.4423	antipathella	ON	1
v	mouth	680	95.3341	antipathella	ON	1
v	mouth	700	95.766	antipathella	ON	1
v	mouth	720	96.0945	antipathella	ON	1
v	mouth	740	96.4325	antipathella	ON	1
v	mouth	760	96.9301	antipathella	ON	1
v	mouth	780	97.1929	antipathella	ON	1
v	mouth	800	97.315	antipathella	ON	1
v	mouth	820	97.4652	antipathella	ON	1
v	mouth	840	97.4746	antipathella	ON	1
v	mouth	860	97.5497	antipathella	ON	1
v	mouth	880	97.5215	antipathella	ON	1
v	mouth	900	97.5497	antipathella	ON	1
v	mouth	920	97.5403	antipathella	ON	1
v	mouth	940	97.5778	antipathella	ON	1
v	mouth	960	97.5684	antipathella	ON	1
v	mouth	980	97.5872	antipathella	ON	1
w	next to mouth	0	45.3116	antipathella	ON	1
w	next to mouth	20	46.9864	antipathella	ON	1
w	next to mouth	40	49.9511	antipathella	ON	1
w	next to mouth	60	52.483	antipathella	ON	1
w	next to mouth	80	55.1426	antipathella	ON	1
w	next to mouth	100	58.2012	antipathella	ON	1
w	next to mouth	120	61.3255	antipathella	ON	1
w	next to mouth	140	64.2601	antipathella	ON	1
w	next to mouth	160	66.6109	antipathella	ON	1
w	next to mouth	180	68.5823	antipathella	ON	1
w	next to mouth	200	70.0919	antipathella	ON	1
w	next to mouth	220	71.6587	antipathella	ON	1
w	next to mouth	240	73.0923	antipathella	ON	1
w	next to mouth	260	73.6725	antipathella	ON	1
w	next to mouth	280	74.4235	antipathella	ON	1
w	next to mouth	300	74.8628	antipathella	ON	1
w	next to mouth	320	75.444	antipathella	ON	1
w	next to mouth	340	76.2645	antipathella	ON	1
w	next to mouth	360	77.7186	antipathella	ON	1
w	next to mouth	380	78.4256	antipathella	ON	1
w	next to mouth	400	79.2601	antipathella	ON	1
w	next to mouth	420	79.9699	antipathella	ON	1
w	next to mouth	440	81.2692	antipathella	ON	1
w	next to mouth	460	82.6961	antipathella	ON	1
w	next to mouth	480	83.8255	antipathella	ON	1
w	next to mouth	500	84.6601	antipathella	ON	1
w	next to mouth	520	85.8429	antipathella	ON	1
w	next to mouth	540	87.5619	antipathella	ON	1
w	next to mouth	560	88.5232	antipathella	ON	1
w	next to mouth	580	89.5099	antipathella	ON	1
w	next to mouth	600	90.2149	antipathella	ON	1
w	next to mouth	620	91.4438	antipathella	ON	1
w	next to mouth	640	92.5741	antipathella	ON	1
w	next to mouth	660	93.3251	antipathella	ON	1
w	next to mouth	680	94.1137	antipathella	ON	1
w	next to mouth	700	94.3578	antipathella	ON	1
w	next to mouth	720	95.0713	antipathella	ON	1
w	next to mouth	740	95.9162	antipathella	ON	1
w	next to mouth	760	96.4794	antipathella	ON	1
w	next to mouth	780	96.8925	antipathella	ON	1
w	next to mouth	800	97.1835	antipathella	ON	1
w	next to mouth	820	97.7374	antipathella	ON	1
w	next to mouth	840	98.1599	antipathella	ON	1
w	next to mouth	860	98.3382	antipathella	ON	1
w	next to mouth	880	98.4978	antipathella	ON	1
w	next to mouth	900	98.648	antipathella	ON	1
w	next to mouth	920	98.9015	antipathella	ON	1
w	next to mouth	940	98.9672	antipathella	ON	1
w	next to mouth	960	99.0236	antipathella	ON	1
w	next to mouth	980	99.0893	antipathella	ON	1
w	next to mouth	1000	99.155	antipathella	ON	1
w	next to mouth	1020	99.2207	antipathella	ON	1
w	next to mouth	1040	99.277	antipathella	ON	1
w	next to mouth	1060	99.3334	antipathella	ON	1
w	next to mouth	1080	99.3615	antipathella	ON	1
w	next to mouth	1100	99.324	antipathella	ON	1
w	next to mouth	1120	99.3428	antipathella	ON	1
w	next to mouth	1140	99.4272	antipathella	ON	1
x	next to mouth	0	38.4462	antipathella	ON	2
x	next to mouth	20	39.3249	antipathella	ON	2
x	next to mouth	40	40.3444	antipathella	ON	2
x	next to mouth	60	41.778	antipathella	ON	2
x	next to mouth	80	43.0735	antipathella	ON	2
x	next to mouth	100	44.507	antipathella	ON	2
x	next to mouth	120	46.3893	antipathella	ON	2
x	next to mouth	140	48.1458	antipathella	ON	2
x	next to mouth	160	49.784	antipathella	ON	2
x	next to mouth	180	51.1734	antipathella	ON	2
x	next to mouth	200	52.3159	antipathella	ON	2
x	next to mouth	220	53.5307	antipathella	ON	2
x	next to mouth	240	54.5221	antipathella	ON	2
x	next to mouth	260	55.5904	antipathella	ON	2
x	next to mouth	280	56.7292	antipathella	ON	2
x	next to mouth	300	58.2725	antipathella	ON	2
x	next to mouth	320	60.0994	antipathella	ON	2
x	next to mouth	340	62.2915	antipathella	ON	2
x	next to mouth	360	65.0806	antipathella	ON	2
x	next to mouth	380	67.99	antipathella	ON	2
x	next to mouth	400	70.7782	antipathella	ON	2
x	next to mouth	420	72.8914	antipathella	ON	2
x	next to mouth	440	74.5061	antipathella	ON	2
x	next to mouth	460	75.6636	antipathella	ON	2
x	next to mouth	480	76.3837	antipathella	ON	2
x	next to mouth	500	77.0962	antipathella	ON	2
x	next to mouth	520	78.8621	antipathella	ON	2
x	next to mouth	540	79.9229	antipathella	ON	2
x	next to mouth	560	81.2138	antipathella	ON	2
x	next to mouth	580	81.686	antipathella	ON	2
x	next to mouth	600	83.3232	antipathella	ON	2
x	next to mouth	620	85.5106	antipathella	ON	2
x	next to mouth	640	86.7339	antipathella	ON	2
x	next to mouth	660	87.5994	antipathella	ON	2
x	next to mouth	680	88.0416	antipathella	ON	2
x	next to mouth	700	89.4385	antipathella	ON	2
x	next to mouth	720	90.9697	antipathella	ON	2
x	next to mouth	740	92.2051	antipathella	ON	2
x	next to mouth	760	92.7431	antipathella	ON	2
x	next to mouth	780	93.2782	antipathella	ON	2
x	next to mouth	800	94.4047	antipathella	ON	2
x	next to mouth	820	95.5688	antipathella	ON	2
x	next to mouth	840	96.6484	antipathella	ON	2
x	next to mouth	860	97.2868	antipathella	ON	2
x	next to mouth	880	97.8313	antipathella	ON	2
x	next to mouth	900	98.4509	antipathella	ON	2
x	next to mouth	920	98.8546	antipathella	ON	2
x	next to mouth	940	99.0423	antipathella	ON	2
x	next to mouth	960	99.1456	antipathella	ON	2
x	next to mouth	980	99.324	antipathella	ON	2
x	next to mouth	1000	99.615	antipathella	ON	2
x	next to mouth	1020	99.7464	antipathella	ON	2
x	next to mouth	1040	99.784	antipathella	ON	2
x	next to mouth	1060	99.8121	antipathella	ON	2
x	next to mouth	1080	99.8591	antipathella	ON	2
x	next to mouth	1100	99.9154	antipathella	ON	2
x	next to mouth	1120	99.9436	antipathella	ON	2
x	next to mouth	1140	99.9248	antipathella	ON	2
x	next to mouth	1160	100.028	antipathella	ON	2
x	next to mouth	1180	100.028	antipathella	ON	2
x	next to mouth	1200	100.037	antipathella	ON	2
x	next to mouth	1220	100.019	antipathella	ON	2
x	next to mouth	1240	99.9905	antipathella	ON	2
x	next to mouth	1260	100.028	antipathella	ON	2
x	next to mouth	1280	100.037	antipathella	ON	2
zb	next to mouth	0	8.6687	antipathella	OFF	1
zb	next to mouth	20	10.398	antipathella	OFF	1
zb	next to mouth	40	12.2267	antipathella	OFF	1
zb	next to mouth	60	13.8978	antipathella	OFF	1
zb	next to mouth	80	15.5256	antipathella	OFF	1
zb	next to mouth	100	17.5422	antipathella	OFF	1
zb	next to mouth	120	19.7314	antipathella	OFF	1
zb	next to mouth	140	21.809	antipathella	OFF	1
zb	next to mouth	160	24.3296	antipathella	OFF	1
zb	next to mouth	180	26.808	antipathella	OFF	1
zb	next to mouth	200	29.3719	antipathella	OFF	1
zb	next to mouth	220	32.0606	antipathella	OFF	1
zb	next to mouth	240	34.4517	antipathella	OFF	1
zb	next to mouth	260	36.6559	antipathella	OFF	1
zb	next to mouth	280	38.2547	antipathella	OFF	1
zb	next to mouth	300	39.523	antipathella	OFF	1
zb	next to mouth	320	40.8617	antipathella	OFF	1
zb	next to mouth	340	42.7524	antipathella	OFF	1
zb	next to mouth	360	44.2076	antipathella	OFF	1
zb	next to mouth	380	45.7293	antipathella	OFF	1
zb	next to mouth	400	47.4962	antipathella	OFF	1
zb	next to mouth	420	49.2902	antipathella	OFF	1
zb	next to mouth	440	51.4325	antipathella	OFF	1
zb	next to mouth	460	53.4425	antipathella	OFF	1
zb	next to mouth	480	55.6233	antipathella	OFF	1
zb	next to mouth	500	57.3769	antipathella	OFF	1
zb	next to mouth	520	59.3362	antipathella	OFF	1
zb	next to mouth	540	61.1734	antipathella	OFF	1
zb	next to mouth	560	63.1139	antipathella	OFF	1
zb	next to mouth	580	65.305	antipathella	OFF	1
zb	next to mouth	600	67.1122	antipathella	OFF	1
zb	next to mouth	620	68.7241	antipathella	OFF	1
zb	next to mouth	640	70.0844	antipathella	OFF	1
zb	next to mouth	660	71.7968	antipathella	OFF	1
zb	next to mouth	680	74.0977	antipathella	OFF	1
zb	next to mouth	700	75.9002	antipathella	OFF	1
zb	next to mouth	720	76.9225	antipathella	OFF	1
zb	next to mouth	740	77.5816	antipathella	OFF	1
zb	next to mouth	760	78.9503	antipathella	OFF	1
zb	next to mouth	780	80.6355	antipathella	OFF	1
zb	next to mouth	800	81.2485	antipathella	OFF	1
zb	next to mouth	820	82.1441	antipathella	OFF	1
zb	next to mouth	840	83.5626	antipathella	OFF	1
zb	next to mouth	860	85.1126	antipathella	OFF	1
zb	next to mouth	880	85.8195	antipathella	OFF	1
zb	next to mouth	900	85.9387	antipathella	OFF	1
zb	next to mouth	920	86.7282	antipathella	OFF	1
zb	next to mouth	940	88.1843	antipathella	OFF	1
zb	next to mouth	960	89.1907	antipathella	OFF	1
zb	next to mouth	980	89.7943	antipathella	OFF	1
zb	next to mouth	1000	90.4317	antipathella	OFF	1
zb	next to mouth	1020	90.8195	antipathella	OFF	1
zb	next to mouth	1040	91.2541	antipathella	OFF	1
zb	next to mouth	1060	91.9179	antipathella	OFF	1
zb	next to mouth	1080	92.5084	antipathella	OFF	1
zb	next to mouth	1100	92.5928	antipathella	OFF	1
zb	next to mouth	1120	92.7243	antipathella	OFF	1
zb	next to mouth	1140	93.2218	antipathella	OFF	1
zb	next to mouth	1160	93.5598	antipathella	OFF	1
zb	next to mouth	1180	93.7476	antipathella	OFF	1
zb	next to mouth	1200	94.0386	antipathella	OFF	1
zb	next to mouth	1220	94.1794	antipathella	OFF	1
zb	next to mouth	1240	94.4141	antipathella	OFF	1
zb	next to mouth	1260	94.6488	antipathella	OFF	1
zb	next to mouth	1280	94.677	antipathella	OFF	1
zb	next to mouth	1300	94.4235	antipathella	OFF	1
zb	next to mouth	1320	94.1325	antipathella	OFF	1
zb	next to mouth	1340	93.7476	antipathella	OFF	1
zb	next to mouth	1360	93.7006	antipathella	OFF	1
zb	next to mouth	1380	93.7288	antipathella	OFF	1
zb	next to mouth	1400	93.7194	antipathella	OFF	1
zb	next to mouth	1420	93.6631	antipathella	OFF	1
zb	next to mouth	1440	93.6443	antipathella	OFF	1
zb	next to mouth	1460	93.7006	antipathella	OFF	1
zb	next to mouth	1480	93.7382	antipathella	OFF	1
zb	next to mouth	1500	93.879	antipathella	OFF	1
zb	next to mouth	1520	93.9447	antipathella	OFF	1
zb	next to mouth	1540	94.0104	antipathella	OFF	1
zb	next to mouth	1560	94.0292	antipathella	OFF	1
zb	next to mouth	1580	93.8978	antipathella	OFF	1
zb	next to mouth	1600	93.9072	antipathella	OFF	1
zc	mouth	-440	0.044217	antipathella	OFF	1
zc	mouth	-420	0.0230943	antipathella	OFF	1
zc	mouth	-400	0.011641	antipathella	OFF	1
zc	mouth	-380	-0.0198085	antipathella	OFF	1
zc	mouth	-360	-0.0110777	antipathella	OFF	1
zc	mouth	-340	-0.0432783	antipathella	OFF	1
zc	mouth	-320	-0.0297597	antipathella	OFF	1
zc	mouth	-300	-0.034923	antipathella	OFF	1
zc	mouth	-280	-0.0672174	antipathella	OFF	1
zc	mouth	-260	-0.0894668	antipathella	OFF	1
zc	mouth	-240	-0.0906872	antipathella	OFF	1
zc	mouth	-220	-0.0839279	antipathella	OFF	1
zc	mouth	-200	-0.10383	antipathella	OFF	1
zc	mouth	-180	-0.0766992	antipathella	OFF	1
zc	mouth	-160	-0.0516335	antipathella	OFF	1
zc	mouth	-140	-0.00788584	antipathella	OFF	1
zc	mouth	-120	0.169921	antipathella	OFF	1
zc	mouth	-100	0.606834	antipathella	OFF	1
zc	mouth	-80	1.25948	antipathella	OFF	1
zc	mouth	-60	2.47906	antipathella	OFF	1
zc	mouth	-40	4.2669	antipathella	OFF	1
zc	mouth	-20	6.84097	antipathella	OFF	1
zc	mouth	0	9.94076	antipathella	OFF	1
zc	mouth	20	13.097	antipathella	OFF	1
zc	mouth	40	15.8439	antipathella	OFF	1
zc	mouth	60	18.6293	antipathella	OFF	1
zc	mouth	80	21.2325	antipathella	OFF	1
zc	mouth	100	23.5288	antipathella	OFF	1
zc	mouth	120	25.2984	antipathella	OFF	1
zc	mouth	140	27.161	antipathella	OFF	1
zc	mouth	160	29.6197	antipathella	OFF	1
zc	mouth	180	32.0352	antipathella	OFF	1
zc	mouth	200	34.0602	antipathella	OFF	1
zc	mouth	220	35.581	antipathella	OFF	1
zc	mouth	240	37.1197	antipathella	OFF	1
zc	mouth	260	38.7889	antipathella	OFF	1
zc	mouth	280	40.9847	antipathella	OFF	1
zc	mouth	300	43.1965	antipathella	OFF	1
zc	mouth	320	45.0741	antipathella	OFF	1
zc	mouth	340	46.5236	antipathella	OFF	1
zc	mouth	360	48.5035	antipathella	OFF	1
zc	mouth	380	50.8486	antipathella	OFF	1
zc	mouth	400	53.6462	antipathella	OFF	1
zc	mouth	420	57.0521	antipathella	OFF	1
zc	mouth	440	59.63	antipathella	OFF	1
zc	mouth	460	61.594	antipathella	OFF	1
zc	mouth	480	63.4096	antipathella	OFF	1
zc	mouth	500	66.7348	antipathella	OFF	1
zc	mouth	520	69.3869	antipathella	OFF	1
zc	mouth	540	70.4571	antipathella	OFF	1
zc	mouth	560	71.7986	antipathella	OFF	1
zc	mouth	580	73.6903	antipathella	OFF	1
zc	mouth	600	75.7753	antipathella	OFF	1
zc	mouth	620	76.7357	antipathella	OFF	1
zc	mouth	640	77.4408	antipathella	OFF	1
zc	mouth	660	77.7496	antipathella	OFF	1
zc	mouth	680	77.9111	antipathella	OFF	1
zc	mouth	700	78.8621	antipathella	OFF	1
zc	mouth	720	80.1557	antipathella	OFF	1
zc	mouth	740	80.6505	antipathella	OFF	1
zc	mouth	760	79.875	antipathella	OFF	1
zc	mouth	780	77.9946	antipathella	OFF	1
zc	mouth	800	76.4823	antipathella	OFF	1
zc	mouth	820	77.3413	antipathella	OFF	1
zc	mouth	840	80.0168	antipathella	OFF	1
zc	mouth	860	82.069	antipathella	OFF	1
zc	mouth	880	83.3814	antipathella	OFF	1
zc	mouth	900	83.7616	antipathella	OFF	1
zc	mouth	920	84.5897	antipathella	OFF	1
zc	mouth	940	85.6148	antipathella	OFF	1
zc	mouth	960	84.9117	antipathella	OFF	1
zc	mouth	980	85.1745	antipathella	OFF	1
zc	mouth	1000	86.2673	antipathella	OFF	1
zc	mouth	1020	86.2025	antipathella	OFF	1
zc	mouth	1040	85.8439	antipathella	OFF	1
zc	mouth	1060	85.9866	antipathella	OFF	1
zc	mouth	1080	86.3245	antipathella	OFF	1
zc	mouth	1100	86.9751	antipathella	OFF	1
zc	mouth	1120	87.636	antipathella	OFF	1
zc	mouth	1140	88.0406	antipathella	OFF	1
zc	mouth	1160	88.587	antipathella	OFF	1
zc	mouth	1180	89.1259	antipathella	OFF	1
zc	mouth	1200	89.6169	antipathella	OFF	1
zc	mouth	1220	89.6347	antipathella	OFF	1
zc	mouth	1240	89.7718	antipathella	OFF	1
zc	mouth	1260	90.0065	antipathella	OFF	1
zc	mouth	1280	90.4533	antipathella	OFF	1
zc	mouth	1300	90.8138	antipathella	OFF	1
zc	mouth	1320	91.3771	antipathella	OFF	1
zc	mouth	1340	91.2626	antipathella	OFF	1
zc	mouth	1360	90.9359	antipathella	OFF	1
zc	mouth	1380	90.7847	antipathella	OFF	1
zc	mouth	1400	90.6308	antipathella	OFF	1
zc	mouth	1420	90.75	antipathella	OFF	1
zc	mouth	1440	90.9331	antipathella	OFF	1
zc	mouth	1460	91.8381	antipathella	OFF	1
zc	mouth	1480	93.4378	antipathella	OFF	1
zc	mouth	1500	93.5692	antipathella	OFF	1
zc	mouth	1520	93.7382	antipathella	OFF	1
zc	mouth	1540	93.7476	antipathella	OFF	1

## Sheet: Species morphometrics
Species	Stichopathes sp.							Antipathella wollastoni
Genotype ID	S7	S5	S11	S3	S8	S9	S12	A7	A3	A3.1	A4	A8	A3.2	A10.1
Sagittal tentacle diameter1	1.162	1.177	1.006	1.341	1.241		1.488		0.469	0.361		0.343	0.478	0.249
Sagittal tentacle diameter2	1.159	0.972	0.7	1.011	1.477		0.946		0.399	0.311		0.321	0.368	0.266
Sagittal tentacle diameter3	1.138	0.964	0.779	1.099	1.594		0.815		0.46	0.29		0.365	0.511	0.309
Sagittal tentacle mean diameter (mm)	1.153	1.03767	0.828333	1.15033	1.43733		1.083		0.442667	0.320667		0.343	0.452333	0.274667
Sagittal tentacle mean radius (mm)	0.5765	0.518833	0.414167	0.575167	0.718667		0.5415		0.221333	0.160333		0.1715	0.226167	0.137333
Sagittal tentacle curved length1	4.177	3.671	2.632	5.55	4.591		7.225		1.423	0.993		0.894	0.836	0.615
Sagittal tentacle curved length2	4.263	5.079	2.696	6.305	4.907		4.236		1.655	0.974		0.932	0.741	0.55
Sagittal tentacle curved length3	4.961	6.615	6.135	5.865	4.646		5.667		1.484	1.206		1.176	0.763	0.495
Sagittal tentacle mean curved length (mm)	4.467	5.12167	3.821	5.90667	4.71467		5.70933		1.52067	1.05767		1.00067	0.78	0.553333
Sagittal tentacle total SA (mm2)	9.13416	9.19354	5.51039	11.7119	12.2668		10.6334		1.21125	0.613491		0.631525	0.714884	0.297976
Sagittal tentacle curved SA (mm2)	8.09007	8.34788	4.97152	10.6727	10.6443		9.71227		1.05735	0.532733		0.539126	0.554192	0.238726
Sagittal tentacle volume (mm3)	1.55464	1.44372	0.686346	2.04619	2.54989		1.75307		0.0780088	0.0284716		0.0308201	0.0417799	0.0109283
Tentacle diameter1	1.187	0.867	0.794	0.762	0.889		0.551		0.306	0.277		0.322	0.42	0.327
Tentacle diameter2	1.189	0.718	0.682	0.862	0.855		0.785		0.217	0.296		0.287	0.411	0.275
Tentacle diameter3	0.864	0.603	0.57	0.992	0.805		0.606		0.3	0.254		0.37	0.4	0.278
Tentacle mean diameter (mm)	1.08	0.729333	0.682	0.872	0.849667		0.647333		0.274333	0.275667		0.326333	0.410333	0.293333
Tentacle mean radius (mm)	0.54	0.364667	0.341	0.436	0.424833		0.323667		0.137167	0.137833		0.163167	0.205167	0.146667
Tentacle curved length1	2.748	2.838	0.974	4.199	2.752		5.529		0.948	0.949		0.665	0.581	0.316
Tentacle curved length2	2.165	3.798	1.406	3.337	2.721		4.468		0.77	0.71		0.785	0.598	0.387
Tentacle curved length3	3.142	4.674	4.045	3.538	3.792		3.759		0.682	0.743		0.687	0.546	0.485
Tentacle mean curved length (mm)	2.685	3.77	2.14167	3.69133	3.08833		4.58533		0.8	0.800667		0.712333	0.575	0.396
Tentacle total SA (mm2)	5.47092	4.73668	2.65956	5.65318	4.68872		4.99147		0.403834	0.406374		0.448771	0.502842	0.250035
Tentacle curved SA (mm2)	4.55486	4.31891	2.29426	5.056	4.12173		4.66236		0.344727	0.346691		0.365134	0.370605	0.182458
Tentacle volume (mm3)	0.819875	0.524988	0.260781	0.734805	0.583683		0.503017		0.0157617	0.0159285		0.0198592	0.0253453	0.00892018
Mouth diameter1	1.553	1.155	1.535	1.192	1.016		0.542		0.306	0.313		0.383	0.256	0.367
Mouth diameter2	1.428	1.146	1.191	1.737	1.135		0.71		0.33	0.179		0.34	0.24	0.36
Mouth diameter3	1.539	1.323	0.889	1.245	0.894		1.008		0.31	0.307		0.3	0.25	0.332
Mean mouth diameter (mm)	1.50667	1.208	1.205	1.39133	1.015		0.753333		0.315333	0.266333		0.341	0.248667	0.353
Mouth radius (mm)	0.753333	0.604	0.6025	0.695667	0.5075		0.376667		0.157667	0.133167		0.1705	0.124333	0.1765
Mouth height1	0.688	0.739	0.519	0.971	1.012		1.035		0.296	0.379		0.36	0.4	0.36
Mouth height2	0.87	0.608	0.645	0.899	1.075		1.466		0.304	0.386		0.26	0.312	0.26
Mouth height3	0.863	0.677	0.579	1.236	1.136		1.281		0.32	0.291		0.275	0.35	0.275
Mean mouth height (mm)	0.807	0.674667	0.581	1.03533	1.07433		1.26067		0.306667	0.352		0.298333	0.354	0.353
Mean mouth SA (mm2)	7.38536	4.85245	4.48015	7.56598	5.04387		3.87491		0.459978	0.405932		0.502238	0.373667	0.587189
Mean mouth volume (mm3)	1.43875	0.773215	0.662563	1.57405	0.869257		0.561891		0.0239488	0.0196097		0.0272451	0.0171916	0.0345463
Polyp surface area (mm2)	41.7849	38.8239	23.6002	49.1353	42.8193		41.9489	2.92234	3.95358	2.85816	2.92234	3.04103	2.96447	1.79447
Polyp volume (mm3)	7.82753	5.76061	3.07838	8.60565	8.30377		6.08009	0.169164	0.243013	0.140267	0.169164	0.168322	0.202133	0.0920837
Polyp SA/V	5.3382	6.73955	7.66645	5.70966	5.15661		6.89939	17.2752	16.269	20.3766	17.2752	18.0667	14.666	19.4874
Corallum SA (mm2)	180.331	349.488	253.512	158.619	121.884	133.388	390.269	86.5163	34.6551	31.4189	40.0385	20.7584	30.9458	33.1294
Corallum SA (cm2)	1.80331	3.49488	2.53512	1.58619	1.21884	1.33388	3.90269	0.865163	0.346551	0.314189	0.400385	0.207584	0.309458	0.331294
Polyp number/cm2	10.5362	8.29786	11.0449	10.0871	9.02498	17.9926	11.7868	40.4548	83.6817	73.2043	67.4351	57.8079	64.629	66.4063
Corallum length (mm)	37.649	64.396	49.636	36.17	19.47	41.96	82.07	41.397	28.84	22	34.261	14.459	23.821	24.66
Corallum length (cm)	3.7649	6.4396	4.9636	3.617	1.947	4.196	8.207	4.1397	2.884	2.2	3.4261	1.4459	2.3821	2.466
Polyp number	19	29	28	16	11	24	46	35	29	23	27	12	20	22
Corralum volume (mm3)	66.0865	147.023	99.7962	53.3171	55.2014	32.9543	145.025	14.1623	3.27069	3.49885	3.68367	2.29954	3.14489	3.48178
Polyp number/cm	5.04661	4.50339	5.64107	4.42356	5.64972	5.71973	5.60497	8.45472	10.0555	10.4545	7.88068	8.29933	8.39595	8.92133
Corallum/branch length (mm)	79.87	64.396	49.636	88.17	19.47	85.27	82.07	41.397	28.84	22	34.261	14.459	23.821	24.66
Corallum/branch diameter (mm)	1.495	1.705	1.6	1.37	1.9	1	1.5	0.66	0.38	0.45	0.37	0.45	0.41	0.424
Corallum/branch radius (mm)	0.7475	0.8525	0.8	0.685	0.95	0.5	0.75	0.33	0.19	0.225	0.185	0.225	0.205	0.212
Corallum/branch volume (mm3)	140.198	147.023	99.7962	129.969	55.2014	66.9689	145.025	14.1623	3.27069	3.49885	3.68367	2.29954	3.14489	3.48178
Corralum SA (cm2)	3.78624	3.49488	2.53512	3.82419	1.21884	2.69446	3.90269	0.865163	0.346551	0.314189	0.400385	0.207584	0.309458	0.331294
Coenosarc total SA (corralum/branch SA) (mm2)	378.624	349.488	253.512	382.419	121.884	269.446	390.269	86.5163	34.6551	31.4189	40.0385	20.7584	30.9458	33.1294
Coenosarc exposed surface area (mm2)	906.497	1408.91	850.457	896.133	575.096	133.388	2278.91	183.597	144.78	94.5941	114.929	55.0589	88.2928	68.3018
Coenosarc exposed volume (mm3)	214.81	314.08	185.991	191.008	146.543	32.9543	424.709	20.083	10.3181	6.72499	8.25109	4.3194	7.18754	5.50763
SA/V	4.22	4.48582	4.57257	4.69161	3.92442	4.04766	5.36582	9.14188	14.0317	14.0661	13.9289	12.7469	12.2841	12.4013
Meas1	0	0	0	0.721	0	0	0	0	0	0	0	0	0	0.329
Meas2	0	0	0	0.759	0	0	0	0	0	0	0	0	0	0.312
Meas3	0	0	0	0.559	0	0	0	0	0	0	0	0	0	0.267
Interpolypar space (mm)	0	0	0	0.679667	0	0	0	0	0	0	0	0	0	0.302667
Mouth base SA (mm2)	1.78284	1.14607	1.14038	1.52034	0.809113	0	0.445709	0.0743112	0.0780939	0.0557094	0.0743112	0.0913242	0.0485638	0.0978648

## Sheet: Bulk O2 consumption
Date	Species	Cilia	slope (umol L-1 min-1)	slope (umol min-1)	abs slope (umol min-1)	corrected slope (umol min-1)	polyp nb	O2 consumpt rate polyp	fragment length (cm)	polyp estimated total SA (cm2)	O2 consumpt rate length	O2 consumpt rate surface
16042025	Antipathella	ON	-0.0185	-0.000222	0.000222	0	10	0	1.1236	0.292234	0	0
16042025	Stichop	ON	-0.1593	-0.0019116	0.0019116	0.0016896	3	0.0005632	0.576923	1.19056	0.00292864	0.00141916
16042025	Stichop	ON	-0.1241	-0.0014892	0.0014892	0.0012672	3	0.0004224	0.576923	1.19056	0.00219648	0.00106437
16042025	Antipathella	OFF	-0.0459	-0.0005508	0.0005508	0.00024	10	2.4e-05	1.1236	0.292234	0.0002136	0.000821259
16042025	Stichop	OFF	-0.2213	-0.0026556	0.0026556	0.0023448	3	0.0007816	0.576923	1.19056	0.00406432	0.00196949
16042025	Stichop	OFF	-0.1375	-0.00165	0.00165	0.0013392	3	0.0004464	0.576923	1.19056	0.00232128	0.00112485
17042025	Antipathella	ON	-0.0871	-0.0010452	0.0010452	0.0007536	14	5.38286e-05	1.437	0.409128	0.000524426	0.00184197
17042025	Stichop	ON	-0.3187	-0.0038244	0.0038244	0.0035328	4	0.0008832	0.786	1.58742	0.00449466	0.0022255
17042025	Stichop	ON	-0.2719	-0.0032628	0.0032628	0.0029712	5	0.00059424	1.112	1.98427	0.00267194	0.00149738
17042025	Antipathella	OFF	-0.0849	-0.0010188	0.0010188	0.0008448	23	3.67304e-05	1.892	0.672139	0.000446512	0.00125688
17042025	Stichop	OFF	-0.2855	-0.003426	0.003426	0.003252	5	0.0006504	0.791	1.98427	0.00411125	0.00163889
17042025	Stichop	OFF	-0.2683	-0.0032196	0.0032196	0.0030456	5	0.00060912	0.886	1.98427	0.00343747	0.00153487
